# Supplementary material for: Beyond Radiomics Alone: Enhancing Prostate Cancer Classification with ADC Ratio in a Multicenter Benchmarking Study
Source: Diagnostics (Basel). 2025 Oct 9;15(19):2546. doi: 10.3390/diagnostics15192546 (PMC12523272; doi:10.3390/diagnostics15192546)
Supplement: Supplementary file 1 [file diagnostics-15-02546-s001.zip]

Archive with 1 entries (1 files):
- diagnostics-3871160-supplementary.pdf
